# Supplementary material for: Effects of thromboprophylaxis on mesenchymal stromal cells during osteogenic differentiation: an in-vitro study comparing enoxaparin with rivaroxaban
Source: BMC Musculoskelet Disord. 2016 Mar 1;17:108. doi: 10.1186/s12891-016-0966-2 (PMC4772441; doi:10.1186/s12891-016-0966-2)
Supplement: Additional file 2: Table S1. — Showing the primer sequences. (XLSX 9 kb) [file 12891_2016_966_MOESM2_ESM.xlsx]

## Sheet: Tabelle1
gene	fwd primer (5'-3')	rev primer (5'-3')
ALPL	CTGGGAGATGGGATGGGTG	GTGCCCTCATTGGCCTTCA
BGLAP	GAGCCCTCACACTCCTCG	TCAGCCAACTCGTCACAGT
BMP2	CAGCCGAGCCAACACTGT	AGGTGATAAACTCCTCCGTGG
CDH11	ACAGCCCGATAAGGTATTCCATC	ATGCCGATTGTGGATTTCTGC
COL1A1	Qiagen Hs_COL1A1_1_SG QuantiTect Primer Assay QT00037793
DKK1	CGTCACGCTATGTGCTGC	ACCTTCTTGTCCTTTGGTGTGA
GAPDH	GAAGGCTGGGGCTCATTTG	CAGGAGGCATTGCTGATGATC
IGF2	Hs_IGF2_1_SG QuantiTect Primer Assay QT00056448
IGFBP2	Hs_IGFBP2_1_SG QuantiTect Primer Assay QT00066115
RUNX2	AGTGGACGAGGCAAGAGTTT	TGTCTGTGCCTTCTGGGTTC
SP7 (OSX)	CTGCTTGAGGAGGAAGTTCAC	AAGGAGCCCATTAGTGCTTGTA
